# Supplementary material for: The Effect of HMGB1 and HMGB2 on Transcriptional Regulation Differs in Neuroendocrine and Adenocarcinoma Models of Prostate Cancer
Source: Int J Mol Sci. 2024 Mar 7;25(6):3106. doi: 10.3390/ijms25063106 (PMC10969884; doi:10.3390/ijms25063106)
Supplement: Supplementary file 1 [file ijms-25-03106-s001.zip]

Archive with 10 entries (10 files):
- Figure S1 V3.pdf
- Figure S2 V3.pdf
- Figure S3 V2.pdf
- Figure S4.pdf
- Figure S5.pdf
- Figure S6  Plate Bio-Rad.pdf
- MSM 2024 Table S1 v2.pdf
- MSM 2024 Table S2 v2.pdf
- MSM 2024 Table S3.pdf
- MSM 2024 Table S4.pdf
